# Supplementary material for: The role of fasting on spine regeneration and bacteremia in the purple sea urchin Strongylocentrotus purpuratus
Source: PLoS One. 2020 Feb 13;15(2):e0228711. doi: 10.1371/journal.pone.0228711 (PMC7018041; doi:10.1371/journal.pone.0228711)
Supplement: S1 Data — (XLSX) [file pone.0228711.s001.xlsx]

## Sheet: Spine regeneration
			Spine growth (μm/day)
Urchin	Trial	Treatment	Entire	Half
1	1	Fed	24.6	28.7
2	1	Fed	26.7	27.4
3	1	Fed	45.2	47.4
4	1	Fed	46	26.8
5	2	Fed	18.7	31.7
6	2	Fed	50.5	43.2
7	2	Fed	37.4	24
8	2	Fed	48	39.9
9	2	Fed	28.6	31.1
a	1	Fasted	40.8	84.1
b	1	Fasted	22.3	60.4
c	1	Fasted	83	81.1
d	1	Fasted	78.9	66.7
e	2	Fasted	84.9	52.5
f	2	Fasted	59	83.1
g	2	Fasted	50.2	29.4
h	2	Fasted	38.1	76.4
i	2	Fasted	58.2	51.2

## Sheet: Coelomocytes
			Initial		Final		Pos t-injection
			Coelomocytes	Red spherules	Coelomocytes	Red spherules	Coelomocytes	Red spherules
Urchin	Trial	Treatment	mil/ml	mil/ml	mil/ml	mil/ml	mil/ml	mil/ml
1	1	Fed	1.64	0.248	2.32	0.232	3.32	0.32
2	1	Fed	3.2	0.12	3.24	0.192	6.42	0.0127
3	1	Fed	2.9	0.12	3.335	0.34	1.75	0.0336
4	1	Fed	3.96	0.38	2.96	0.128	1.68	0.056
5	2	Fed	2.245	0.34	2.5	0.34	5.22	0.38
6	2	Fed	2.4	0.288	2.97	0.092	3.34	0.14
7	2	Fed	2.4	0.29	4.384	0.208	4.82	0.037
8	2	Fed	1.952	0.36	3.4	0.248	1.56	0.156
9	2	Fed	3.97	0.38	4.03	0.192	1.82	0.127
a	1	Fasted	4.9	0.65	3.05	0.16	1.28	0.115
b	1	Fasted	1.9	0.24	4.08	0.488	1.94	0.088
c	1	Fasted	3.3	0.23	5.82	0.21	7.12	0.065
d	1	Fasted	1.6	0.42	5.01	0.27	6.48	0.0352
e	2	Fasted	3.3	0.32	1.7	0.1	3.59	0.052
f	2	Fasted	1.984	0.68	0.856	0.24	2.48	0.079
g	2	Fasted	2.64	0.94	1.96	0.072	1.56	0.029
h	2	Fasted	4.24	0.41	3.4	1.02	1.08	0.081
i	2	Fasted	2.6	0.12	2.388	0.36	0.98	0.102

## Sheet: CFU
			Initial	Final	Post-injection
Urchin	Trial	Treatment	CFU ml-1	CFU ml-1	CFU ml-1
1	1	Fed	80	332	4200
2	1	Fed	840	2084	5520
3	1	Fed	0	220	5200
4	1	Fed	64	176	3440
5	2	Fed	0	200	4040
6	2	Fed	1060	1616	4840
7	2	Fed	256	560	3560
8	2	Fed	14	304	4720
9	2	Fed	120	652	4360
a	1	Fasted	0	0	760
b	1	Fasted	0	8	1000
c	1	Fasted	80	4	1160
d	1	Fasted	360	48	920
e	2	Fasted	40	4	920
f	2	Fasted	720	16	1160
g	2	Fasted	40	8	1160
h	2	Fasted	320	32	1040
i	2	Fasted	440	72	1240

## Sheet: Righting
			Initial	Final	Post-injection
Urchin	Trial	Treatment	Righting (s)
1	1	Fed	123	150	253
2	1	Fed	110	54	131
3	1	Fed	157	80	92
4	1	Fed	171	101	116
5	2	Fed	143	121	140
6	2	Fed	71	75	88
7	2	Fed	68	47	78
8	2	Fed	194	92	220
9	2	Fed	66	109	155
a	1	Fasted	80	42	106
b	1	Fasted	72	43	87
c	1	Fasted	73	275	201
d	1	Fasted	162	55	62
e	2	Fasted	179	42	89
f	2	Fasted	48	106	101
g	2	Fasted	189	102	78
h	2	Fasted	192	160	129
i	2	Fasted	158	188	109

## Sheet: Size
			Mass(g)		Test Diameter (mm)
Urchin	Trial	Treatment	Initial	Final	Initial	Final
1	1	Fed	83	75	54.2	58.9
2	1	Fed	52	46	56.8	53.8
3	1	Fed	38	34	50	46.6
4	1	Fed	48	42	49.3	47.4
5	2	Fed	66	64	55.5	54.1
6	2	Fed	40	38	48.6	48.1
7	2	Fed	55	53	53	52.4
8	2	Fed	40	39	49.6	49.4
9	2	Fed	55	54	53	52.7
a	1	Fasted	60	55	63	50.6
b	1	Fasted	68	61	56.1	54
c	1	Fasted	46	42	49	48.7
d	1	Fasted	60	55	54.5	51.9
e	2	Fasted	43	43	50.1	50.8
f	2	Fasted	54	53	52.7	52.1
g	2	Fasted	32	31	47.8	47.6
h	2	Fasted	35	33	48.5	48
i	2	Fasted	30	28	47.3	46.9
